# Supplementary material for: Advanced Immune Cell Profiling by Multiparameter Flow Cytometry in Humanized Patient-Derived Tumor Mice
Source: Cancers (Basel). 2022 Apr 28;14(9):2214. doi: 10.3390/cancers14092214 (PMC9103756; doi:10.3390/cancers14092214)
Supplement: Supplementary file 1 [file cancers-14-02214-s001.zip]

Archive with 1 entries (1 files):
- cancers-1699851-supplementary.pdf
